# Supplementary material for: Analysis and prediction of protective continuous B-cell epitopes on pathogen proteins
Source: Immunome Res. 2008 Jan 7;4:1. doi: 10.1186/1745-7580-4-1 (PMC2244602; doi:10.1186/1745-7580-4-1)
Supplement: Additional File 2 — list of protein names for antigenicity validation. This is a text file listing all proteins from the Blythe et.al. dataset used for the validation of antigenicity. [file 1745-7580-4-1-S2.txt]

sp|P22303|ACES_HUMAN Acetylcholinesterase precursor (EC 3.1.1.7) (AChE)
sp|P43238|AL12_ARAHY Allergen Ara h 1, clone P41B precursor.
sp|P79085|ALA1_ALTAL Major allergen Alt a 1 precursor - Alternaria alternata.
sp|P79017|ALL2_ASPFU Major allergen Asp f 2 precursor (Asp f II).
sp|Q39967|ALL5_HEVBR Major latex allergen Hev b 5 - Hevea brasiliensis.
sp|P02701|AVID_CHICK Avidin precursor - Gallus gallus.
sp|P02458|CA12_HUMAN Collagen alpha 1(II) chain precursor [Contains: Chondrocalcin] - Homo sapiens (Human).
sp|P28871|CAR2_CANAL Candidapepsin 2 precursor (EC 3.4.23.24)
sp|P02662|CAS1_BOVIN Alpha-S1 casein precursor - Bos taurus.
sp|P17203|CH60_CHLTR 60 kDa chaperonin (Protein Cpn60) (groEL protein)
sp|P01556|CHTB_VIBCH Cholera enterotoxin, beta chain precursor.
sp|P27406|COAT_FCVF9 Coat protein (Capsid protein) - Feline calicivirus.
sp|P12930|COAT_PAVCN Coat protein VP1 [Contains: Coat protein VP2] - Canine parvovirus.
sp|P17522|COAT_PLRV1 Coat protein - Potato leafroll virus.
sp|P00187|CP12_RABIT Cytochrome P450 1A2 (EC 1.14.14.1) (CYPIA2) (P450 isozyme 4) (P450- PM4) (P450 LM4) - Oryctolagus cuniculus (Rabbit).
sp|P00178|CPB4_RABIT Cytochrome P450 2B4 (EC 1.14.14.1).
sp|P00183|CPXA_PSEPU Cytochrome P450-cam (EC 1.14.15.1) (Camphor 5-monooxygenase).
gi|96303|pir||A41663 fimbrial adhesin CS31A precursor - Escherichia coli plasmid
sp|P00374|DYR_HUMAN Dihydrofolate reductase (EC 1.5.1.3) - Homo sapiens.
sp|P13811|ELBH_ECOLI Heat-labile enterotoxin B chain precursor (LT-B, human) (LTH-B) - Escherichia coli.
sp|P01922|HBA_HUMAN Hemoglobin alpha chain - Homo sapiens.
sp|P02247|HEMM_THEZO Myohemerythrin (MHR) - Themiste zostericola.
sp|P02877|HEVE_HEVBR Hevein precursor (Major hevein) [Contains: Hevein.
sp|P02754|LACB_BOVIN Beta-lactoglobulin precursor (Beta-LG).
sp|P00698|LYC_CHICK Lysozyme C precursor (EC 3.2.1.17).
sp|Q50769|MP70_MYCTU Immunogenic protein MPT70 precursor
sp|P81294|MPA1_JUNAS Major pollen allergen Jun a 1 precursor - Juniperus ashei.
sp|P00304|MPA3_AMBEL Pollen allergen Amb a 3 (Amb a III) (Allergen Ra3).
sp|P02185|MYG_PHYCA Myoglobin - Physeter catodon (Sperm whale).
sp|P10515|ODP2_HUMAN Dihydrolipoamide acetyltransferase.
sp|P01012|OVAL_CHICK Ovalbumin (Plakalbumin) (Allergen Gal d 2).
sp|P00433|PERA_ARMRU Peroxidase C1A precursor (EC 1.11.1.7) - Armoracia rusticana.
sp|P15310|PLC1_CLOPE Phospholipase C precursor (EC 3.1.4.3) (PLC).
sp|P87020|PRA1_CANAL PH-regulated antigen PRA1 precursor.
sp|P02752|RBP_CHICK Riboflavin-binding protein precursor (RBP) -.
sp|P04389|RNMG_ASPRE Ribonuclease mitogillin precursor.
sp|P22629|SAV_STRAV Streptavidin precursor - Streptomyces avidinii.
sp|82803|SRPP_HEVBR Small rubber particle protein (SRPP).
sp|P16055|TA15_TREPA 15 kDa lipoprotein precursor.
sp|P01375|TNFA_HUMAN Tumor necrosis factor precursor (TNF-alpha).
sp|P06886|TSST_STAAU Toxic shock syndrome toxin-1 precursor.
sp|P13472|TYB0_HUMAN Thymosin beta-10 - Homo sapiens.
sp|Q9ZMZ4|URE1_HELPJ Urease alpha subunit (EC 3.5.1.5).
sp|P14917|URE2_HELPY Urease beta subunit (EC 3.5.1.5).
sp|P03103|VL1_BPV1 Major capsid protein L1 - Bovine papillomavirus type 1.
sp|P03145|VMSA_HPBDU Major surface antigen precursor - Duck hepatitis B virus.
sp|P11193|VP4_ROTHW Outer capsid protein VP4 (Hemagglutinin)strain Wa.
sp|Q02168|VP5_AHSV4 Outer capsid protein VP5 - African horse sickness virus 4.
