# Supplementary material for: Analysis and prediction of protective continuous B-cell epitopes on pathogen proteins
Source: Immunome Res. 2008 Jan 7;4:1. doi: 10.1186/1745-7580-4-1 (PMC2244602; doi:10.1186/1745-7580-4-1)
Supplement: Additional File 1 — protectivity validation data. This is a compressed FASTA file which can be viewed (after decompression) using any text editor. Relevant protective or functionally altering epitopes as listed by the IEDB or as determined by homology mapping are contained in the FASTA headers. [file 1745-7580-4-1-S1.GZ]

Archive with 1 entries (1 files):
- protectivity.fa
